# Supplementary material for: Regulation of Hypoxic–Adenosinergic Signaling by Estrogen: Implications for Microvascular Injury
Source: Pharmaceuticals (Basel). 2023 Mar 10;16(3):422. doi: 10.3390/ph16030422 (PMC10059944; doi:10.3390/ph16030422)
Supplement: Supplementary file 1 [file pharmaceuticals-16-00422-s001.zip]

Archive with 1 entries (1 files):
- pharmaceuticals-2212217-supplementary.pdf
